# Supplementary material for: Development of an assay of plasma neurofilament light chain utilizing immunomagnetic reduction technology
Source: PLoS One. 2020 Jun 12;15(6):e0234519. doi: 10.1371/journal.pone.0234519 (PMC7292381; doi:10.1371/journal.pone.0234519)
Supplement: S1 Data — (XLSX) [file pone.0234519.s001.xlsx]

## Sheet: Fig.1
NFL (pg/ml)	IMR(%)
0.001	1.9845
0.01	2.15207
0.1	2.5275
1	3.156
10	3.76775
100	4.1815
1000	4.39725
10000	4.487

## Sheet: Fig. 2
Spiked NFL (pg/ml)	Measured NFL (pg/ml)
0.001	0.00143193
0.01	0.0101021
0.1	0.0951942
1	1.04046
10	9.93853
100	94.585
1000	1017.2
10000	11763.8

## Sheet: Fig. 3(a)
Group	Plasma NFL (pg/ml)
NC	3.83896
NC	8.78965
NC	8.5733
NC	3.56095
NC	4.74325
NC	4.64265
NC	8.5781
NC	3.17505
NC	5.739
NC	4.831
NC	4.31585
NC	6.04215
NC	11.9685
NC	6.16265
NC	11.4188
NC	15.9467
NC	17.3504
NC	6.42795
NC	10.7917
NC	14.5492
NC	7.4774
NC	6.3438
NC	6.36735
NC	11.443
NC	11.4077
NC	5.66745
NC	12.6027
NC	5.8675
NC	5.44185
NC	3.27065
NC	1.46715
PD/PDD	16.3425
PD/PDD	29.2429
PD/PDD	13.9843
PD/PDD	18.9189
PD/PDD	19.5252
PD/PDD	17.4357
PD/PDD	14.826
PD/PDD	12.9861
PD/PDD	17.9618
PD/PDD	15.685
PD/PDD	7.31215
PD/PDD	9.3814
PD/PDD	6.09585
PD/PDD	9.025
PD/PDD	25.0082
PD/PDD	35.4138
PD/PDD	41.4345
PD/PDD	7.1409
PD/PDD	5.1412
PD/PDD	20.7557
PD/PDD	6.2752
PD/PDD	6.0817
PD/PDD	18.0049
PD/PDD	12.8288
PD/PDD	3.2835
PD/PDD	19.6959
PD/PDD	19.9563
PD/PDD	16.3362
PD/PDD	19.1089
PD/PDD	22.9879
PD/PDD	20.0881
PD/PDD	15.0341
PD/PDD	19.4163
PD/PDD	7.58825
PD/PDD	12.8918
PD/PDD	6.06695
PD/PDD	11.0149
PD/PDD	19.3252
PD/PDD	29.0246
PD/PDD	16.7083
PD/PDD	13.6221
PD/PDD	21.3502
PD/PDD	25.8124
PD/PDD	21.8284
PD/PDD	5.39115
PD/PDD	16.2713
PD/PDD	8.7605
PD/PDD	12.9276
PD/PDD	14.435
PD/PDD	14.5646
PD/PDD	6.2228
PD/PDD	17.5921
AD	19.1442
AD	8.15732
AD	7.72861
AD	30.5931
AD	19.3901
AD	14.5556
AD	12.2141
AD	42.8015
AD	20.0142
AD	19.3319
AD	9.21928
AD	6.24406
AD	22.164
AD	46.4343
AD	18.0902
AD	20.1329
AD	23.2552
AD	19.2912
AD	17.7085
AD	21.1184
AD	6.56202
AD	26.5926
AD	17.1588
AD	12.0961
AD	20.3167
AD	26.5784
AD	18.0259
AD	13.9772
AD	22.0194
AD	19.4275
AD	15.9484
